# Supplementary material for: Outcomes of Acute Kidney Injury Among Hospitalized Patients with Sepsis and Acute Myeloid Leukemia: A National Inpatient Sample Analysis
Source: J Clin Med. 2025 Mar 25;14(7):2243. doi: 10.3390/jcm14072243 (PMC11989237; doi:10.3390/jcm14072243)
Supplement: Supplementary file 1 [file jcm-14-02243-s001.zip]

Archive with 1 entries (1 files):
- jcm-3501332-supplementary.pdf
